# Supplementary material for: IAA Plays an Important Role in Alkaline Stress Tolerance by Modulating Root Development and ROS Detoxifying Systems in Rice Plants
Source: Int J Mol Sci. 2022 Nov 26;23(23):14817. doi: 10.3390/ijms232314817 (PMC9740826; doi:10.3390/ijms232314817)
Supplement: Supplementary file 1 [file ijms-23-14817-s001.zip]

Archive with 1 entries (1 files):
- ijms-2037394-supplementary.pdf
